# Supplementary material for: Heterogeneity of Response to Iron-Based Metallodrugs in Glioblastoma Is Associated with Differences in Chemical Structures and Driven by FAS Expression Dynamics and Transcriptomic Subtypes
Source: Int J Mol Sci. 2021 Sep 27;22(19):10404. doi: 10.3390/ijms221910404 (PMC8508975; doi:10.3390/ijms221910404)
Supplement: Supplementary file 1 [file ijms-22-10404-s001.zip]

Archive with 3 entries (3 files):
- Ferrocene manuscript - supplementary figures and table.pptx
- Table S2 - top signicantly altered genes PDCL1.xls
- Table S3 - top signicantly altered genes in PDCL12.xls
