# Supplementary material for: Heterogeneity of Response to Iron-Based Metallodrugs in Glioblastoma Is Associated with Differences in Chemical Structures and Driven by FAS Expression Dynamics and Transcriptomic Subtypes
Source: Int J Mol Sci. 2021 Sep 27;22(19):10404. doi: 10.3390/ijms221910404 (PMC8508975; doi:10.3390/ijms221910404)
Supplement: Supplementary file 1 [file ijms-22-10404-s001.zip › Table S2 - top signicantly altered genes PDCL1.xls]

## Sheet: Sheet0
Symbol	Entrez Gene Name	Expr Log Ratio	Expr p-value	Location	Type(s)
DHRS2	dehydrogenase/reductase 2	-3.37	6.39e-11	Nucleus	enzyme
H2BC7	H2B clustered histone 7	-1.949	0.00238	Nucleus	other
PLK1	polo like kinase 1	-1.766	1.85e-34	Nucleus	kinase
HES5	hes family bHLH transcription factor 5	-1.624	1.95e-09	Nucleus	transcription regulator
PIF1	PIF1 5'-to-3' DNA helicase	-1.592	1.6e-21	Nucleus	enzyme
KIF20A	kinesin family member 20A	-1.493	8.2e-22	Cytoplasm	other
TNFAIP8L1	TNF alpha induced protein 8 like 1	-1.485	1.56e-19	Cytoplasm	other
LINC01248	long intergenic non-protein coding RNA 1248	-1.366	0.0113	Other	other
CDC20	cell division cycle 20	-1.348	1.19e-29	Nucleus	other
RIC3	RIC3 acetylcholine receptor chaperone	-1.202	0.0245	Cytoplasm	other
TAFA1	TAFA chemokine like family member 1	-1.186	0.0115	Extracellular Space	other
MIR181A2HG	MIR181A2 host gene	-1.144	0.0259	Other	other
SOX9-AS1	SOX9 antisense RNA 1	-1.133	0.0204	Other	other
IFIT1	interferon induced protein with tetratricopeptide repeats 1	-1.129	0.00149	Cytoplasm	other
CENPA	centromere protein A	-1.125	3.58e-14	Nucleus	other
MTRNR2L4	MT-RNR2 like 4	-1.113	0.0223	Other	other
CCNB1	cyclin B1	-1.101	1.49e-20	Cytoplasm	kinase
NCALD	neurocalcin delta	-1.081	7.17e-22	Cytoplasm	other
MIR99AHG	mir-99a-let-7c cluster host gene	-1.057	1.53e-06	Other	other
MORF4L2-AS1	MORF4L2 antisense RNA 1	-1.055	3.18e-05	Other	other
MIR503HG	MIR503 host gene	-1.051	6.91e-08	Other	other
DDX11L2	DEAD/H-box helicase 11 like 2 (pseudogene)	-1.048	8.26e-05	Other	other
PTTG1	PTTG1 regulator of sister chromatid separation. securin	-1.044	3.14e-17	Nucleus	transcription regulator
H2AW	H2A.W histone	-1.037	1.09e-06	Nucleus	other
H2AC15	H2A clustered histone 15	-1	0.0149	Nucleus	other
FOS	Fos proto-oncogene. AP-1 transcription factor subunit	1.003	9.88e-12	Nucleus	transcription regulator
FAM111B	FAM111 trypsin like peptidase B	1.007	3.13e-19	Other	other
RGS16	regulator of G protein signaling 16	1.01	0.000213	Cytoplasm	enzyme
ADAMTS8	ADAM metallopeptidase with thrombospondin type 1 motif 8	1.011	0.0391	Extracellular Space	peptidase
FLT4	fms related receptor tyrosine kinase 4	1.011	0.00102	Plasma Membrane	transmembrane receptor
SMIM3	small integral membrane protein 3	1.015	5.42e-05	Other	ion channel
TICAM1	toll like receptor adaptor molecule 1	1.015	0.00116	Nucleus	other
TRAF1	TNF receptor associated factor 1	1.016	0.0145	Cytoplasm	other
SP110	SP110 nuclear body protein	1.017	0.0175	Nucleus	transcription regulator
TCF19	transcription factor 19	1.018	5.6e-24	Nucleus	transcription regulator
ZNF702P	zinc finger protein 702. pseudogene	1.018	0.00445	Nucleus	other
HOMER2	homer scaffold protein 2	1.022	1.98e-06	Plasma Membrane	other
CASP7	caspase 7	1.026	4.1e-09	Cytoplasm	peptidase
TMEM151B	transmembrane protein 151B	1.026	1e-10	Other	other
TNFRSF1B	TNF receptor superfamily member 1B	1.026	0.0296	Plasma Membrane	transmembrane receptor
DLX2	distal-less homeobox 2	1.028	0.006	Nucleus	transcription regulator
PANX2	pannexin 2	1.029	0.0014	Plasma Membrane	transporter
KISS1R	KISS1 receptor	1.033	0.022	Plasma Membrane	G-protein coupled receptor
CHST1	carbohydrate sulfotransferase 1	1.038	0.000256	Cytoplasm	enzyme
CMKLR1	chemerin chemokine-like receptor 1	1.038	6.17e-05	Plasma Membrane	G-protein coupled receptor
CTSV	cathepsin V	1.043	1.87e-11	Cytoplasm	peptidase
ULBP2	UL16 binding protein 2	1.044	3.69e-06	Plasma Membrane	transmembrane receptor
LGI2	leucine rich repeat LGI family member 2	1.045	5.3e-14	Extracellular Space	other
TGFB1	transforming growth factor beta 1	1.045	2.44e-05	Extracellular Space	growth factor
VASN	vasorin	1.046	0.0111	Plasma Membrane	other
KANK2	KN motif and ankyrin repeat domains 2	1.047	3.33e-17	Nucleus	transcription regulator
MICALL2	MICAL like 2	1.047	5.43e-16	Cytoplasm	other
DNAJC22	DnaJ heat shock protein family (Hsp40) member C22	1.049	3.75e-06	Other	other
PTGES3L	prostaglandin E synthase 3 like	1.051	0.0439	Other	other
CACNA1G	calcium voltage-gated channel subunit alpha1 G	1.052	0.000285	Plasma Membrane	ion channel
ARC	activity regulated cytoskeleton associated protein	1.055	8.99e-25	Cytoplasm	other
LIF	LIF interleukin 6 family cytokine	1.055	3.7e-07	Extracellular Space	cytokine
RPE65	retinoid isomerohydrolase RPE65	1.055	0.0313	Cytoplasm	enzyme
NPTX1	neuronal pentraxin 1	1.059	1.3e-06	Extracellular Space	other
SHROOM1	shroom family member 1	1.062	0.0226	Other	other
CAMK2N2	calcium/calmodulin dependent protein kinase II inhibitor 2	1.064	7.56e-18	Nucleus	other
STXBP5L	syntaxin binding protein 5 like	1.064	0.00854	Cytoplasm	other
SESN2	sestrin 2	1.066	1.19e-29	Cytoplasm	enzyme
KIAA0319	KIAA0319	1.069	0.00222	Plasma Membrane	other
SDC4	syndecan 4	1.071	0.00153	Plasma Membrane	other
ANKRD30BL	ankyrin repeat domain 30B like	1.077	0.000983	Other	other
CCDC189	coiled-coil domain containing 189	1.078	0.000199	Other	other
PARP9	poly(ADP-ribose) polymerase family member 9	1.08	3.24e-05	Nucleus	enzyme
WDR90	WD repeat domain 90	1.08	9.01e-21	Cytoplasm	other
PLEKHG4B	pleckstrin homology and RhoGEF domain containing G4B	1.091	0.0177	Other	other
TP73	tumor protein p73	1.095	2.67e-39	Nucleus	transcription regulator
ITPKA	inositol-trisphosphate 3-kinase A	1.096	2.38e-17	Cytoplasm	kinase
SLC35D3	solute carrier family 35 member D3	1.096	0.00165	Cytoplasm	other
ALDH1L2	aldehyde dehydrogenase 1 family member L2	1.097	3e-09	Cytoplasm	enzyme
SPAG1	sperm associated antigen 1	1.097	4.43e-09	Cytoplasm	other
BBOX1	gamma-butyrobetaine hydroxylase 1	1.102	0.0289	Cytoplasm	enzyme
VGF	VGF nerve growth factor inducible	1.102	4.68e-05	Extracellular Space	growth factor
EXO1	exonuclease 1	1.103	8.59e-20	Nucleus	enzyme
ULBP1	UL16 binding protein 1	1.107	1.74e-20	Plasma Membrane	transmembrane receptor
ITGA1	integrin subunit alpha 1	1.11	0.000595	Plasma Membrane	other
RET	ret proto-oncogene	1.113	1.62e-10	Plasma Membrane	kinase
TRPM8	transient receptor potential cation channel subfamily M member 8	1.119	0.000137	Plasma Membrane	ion channel
PIDD1	p53-induced death domain protein 1	1.125	6.93e-43	Cytoplasm	peptidase
SERTAD1	SERTA domain containing 1	1.126	1.64e-10	Nucleus	transcription regulator
ASPHD1	aspartate beta-hydroxylase domain containing 1	1.127	0.0102	Other	other
SMAGP	small cell adhesion glycoprotein	1.129	1.17e-05	Cytoplasm	other
CES1P2	carboxylesterase 1 pseudogene 2	1.132	1.22e-07	Other	other
HES1	hes family bHLH transcription factor 1	1.134	1.29e-14	Nucleus	transcription regulator
MDH1B	malate dehydrogenase 1B	1.141	0.000405	Other	enzyme
OAS3	2'-5'-oligoadenylate synthetase 3	1.145	9.71e-17	Cytoplasm	enzyme
CCDC96	coiled-coil domain containing 96	1.146	0.000154	Other	other
PCSK1	proprotein convertase subtilisin/kexin type 1	1.146	0.0495	Cytoplasm	peptidase
CAMK2B	calcium/calmodulin dependent protein kinase II beta	1.147	2.79e-16	Cytoplasm	kinase
TCF7	transcription factor 7	1.147	3.27e-22	Nucleus	transcription regulator
FNDC5	fibronectin type III domain containing 5	1.151	1.22e-10	Extracellular Space	other
RAB27A	RAB27A. member RAS oncogene family	1.156	1.66e-16	Cytoplasm	enzyme
NEURL1	neuralized E3 ubiquitin protein ligase 1	1.158	7.47e-09	Cytoplasm	enzyme
ZDHHC23	zinc finger DHHC-type palmitoyltransferase 23	1.159	0.0118	Other	other
ITGA10	integrin subunit alpha 10	1.164	3.55e-07	Plasma Membrane	other
DNAAF11	dynein axonemal assembly factor 11	1.171	0.0157	Cytoplasm	other
EFHD1	EF-hand domain family member D1	1.174	8.27e-18	Cytoplasm	other
GAS6-DT	GAS6 divergent transcript	1.185	0.0407	Other	other
VSIR	V-set immunoregulatory receptor	1.188	0.00849	Plasma Membrane	other
CD83	CD83 molecule	1.19	3.48e-15	Plasma Membrane	transmembrane receptor
TLR6	toll like receptor 6	1.19	0.00402	Plasma Membrane	transmembrane receptor
FAS	Fas cell surface death receptor	1.201	2.95e-09	Plasma Membrane	transmembrane receptor
GMPR	guanosine monophosphate reductase	1.203	0.000179	Cytoplasm	enzyme
SLC22A4	solute carrier family 22 member 4	1.203	6.09e-05	Plasma Membrane	transporter
MRAP2	melanocortin 2 receptor accessory protein 2	1.204	1.59e-05	Cytoplasm	other
ACTA2	actin alpha 2. smooth muscle	1.225	3.58e-14	Cytoplasm	other
EGR2	early growth response 2	1.226	1.27e-06	Nucleus	transcription regulator
ABCA12	ATP binding cassette subfamily A member 12	1.232	0.00225	Plasma Membrane	transporter
KCNJ12	potassium inwardly rectifying channel subfamily J member 12	1.236	0.00123	Plasma Membrane	ion channel
EPHA2	EPH receptor A2	1.24	1.67e-18	Plasma Membrane	kinase
MOK	MOK protein kinase	1.243	9.49e-16	Plasma Membrane	kinase
PCK2	phosphoenolpyruvate carboxykinase 2. mitochondrial	1.243	1.22e-20	Cytoplasm	kinase
SVEP1	sushi. von Willebrand factor type A. EGF and pentraxin domain containing 1	1.244	3.97e-23	Cytoplasm	other
ANXA11	annexin A11	1.248	3.87e-05	Nucleus	other
E2F7	E2F transcription factor 7	1.253	4.2e-17	Nucleus	transcription regulator
CRISPLD2	cysteine rich secretory protein LCCL domain containing 2	1.258	1.64e-09	Cytoplasm	other
PMAIP1	phorbol-12-myristate-13-acetate-induced protein 1	1.259	2.09e-12	Cytoplasm	other
CCNE2	cyclin E2	1.262	8.2e-22	Nucleus	other
ELF4	E74 like ETS transcription factor 4	1.262	7.39e-08	Nucleus	transcription regulator
SLC47A1	solute carrier family 47 member 1	1.263	6.31e-14	Plasma Membrane	transporter
PHLDA2	pleckstrin homology like domain family A member 2	1.267	4.71e-05	Cytoplasm	other
ARAP3	ArfGAP with RhoGAP domain. ankyrin repeat and PH domain 3	1.273	0.0349	Cytoplasm	other
E2F8	E2F transcription factor 8	1.277	5.26e-16	Nucleus	transcription regulator
SSTR2	somatostatin receptor 2	1.277	0.000149	Plasma Membrane	G-protein coupled receptor
LOC729732	uncharacterized LOC729732	1.281	0.00849	Other	other
KLF10	Kruppel like factor 10	1.289	1.2e-05	Nucleus	transcription regulator
MNS1	meiosis specific nuclear structural 1	1.307	9.77e-21	Cytoplasm	other
KCNJ4	potassium inwardly rectifying channel subfamily J member 4	1.308	0.00447	Plasma Membrane	ion channel
SERPINB2	serpin family B member 2	1.313	0.0419	Extracellular Space	other
MIR663AHG	MIR663A host gene	1.316	6.48e-11	Other	other
GBX2	gastrulation brain homeobox 2	1.317	1.95e-07	Nucleus	transcription regulator
FAM111A	FAM111 trypsin like peptidase A	1.318	7e-36	Nucleus	other
PDE1C	phosphodiesterase 1C	1.318	3.89e-12	Cytoplasm	enzyme
FIBCD1	fibrinogen C domain containing 1	1.327	0.0288	Other	other
KITLG	KIT ligand	1.344	1.72e-05	Extracellular Space	growth factor
PGF	placental growth factor	1.347	0.00774	Extracellular Space	growth factor
LHX6	LIM homeobox 6	1.352	0.00015	Nucleus	transcription regulator
MIR4435-2HG	MIR4435-2 host gene	1.356	0.0111	Other	other
PTPN3	protein tyrosine phosphatase non-receptor type 3	1.356	1.19e-08	Cytoplasm	phosphatase
CFAP69	cilia and flagella associated protein 69	1.359	0.000175	Cytoplasm	other
FOSB	FosB proto-oncogene. AP-1 transcription factor subunit	1.359	0.000336	Nucleus	transcription regulator
KCNN4	potassium calcium-activated channel subfamily N member 4	1.359	0.0254	Plasma Membrane	ion channel
DYSF	dysferlin	1.367	0.000215	Plasma Membrane	other
EMILIN3	elastin microfibril interfacer 3	1.37	2.71e-10	Extracellular Space	other
TESC	tescalcin	1.37	3.04e-07	Cytoplasm	other
METTL7B	methyltransferase like 7B	1.371	3e-05	Other	enzyme
CCNE1	cyclin E1	1.382	1.16e-18	Nucleus	transcription regulator
HTRA3	HtrA serine peptidase 3	1.387	0.0285	Extracellular Space	peptidase
TUBA4A	tubulin alpha 4a	1.389	0.00332	Cytoplasm	other
C9orf116	chromosome 9 open reading frame 116	1.395	4.48e-10	Nucleus	other
SERPINA3	serpin family A member 3	1.402	0.00636	Extracellular Space	other
BATF3	basic leucine zipper ATF-like transcription factor 3	1.406	0.000327	Nucleus	transcription regulator
CARD9	caspase recruitment domain family member 9	1.421	0.00162	Cytoplasm	other
OSCP1	organic solute carrier partner 1	1.432	4.75e-14	Plasma Membrane	transporter
SLC35D2	solute carrier family 35 member D2	1.436	0.0317	Cytoplasm	transporter
C1QTNF2	C1q and TNF related 2	1.454	3.66e-08	Extracellular Space	other
AVPI1	arginine vasopressin induced 1	1.455	0.000158	Other	other
GADD45A	growth arrest and DNA damage inducible alpha	1.463	1.24e-22	Nucleus	other
ATF3	activating transcription factor 3	1.465	2.8e-22	Nucleus	transcription regulator
KIAA0040	KIAA0040	1.477	0.0035	Other	other
CEBPB	CCAAT enhancer binding protein beta	1.489	1.28e-37	Nucleus	transcription regulator
CD82	CD82 molecule	1.499	1.79e-13	Plasma Membrane	other
HPCAL4	hippocalcin like 4	1.503	0.000474	Other	transporter
EFCAB6	EF-hand calcium binding domain 6	1.514	0.000166	Nucleus	other
RGS7	regulator of G protein signaling 7	1.527	0.000502	Cytoplasm	enzyme
CNTN2	contactin 2	1.529	1.28e-13	Plasma Membrane	other
SORL1	sortilin related receptor 1	1.565	3.57e-23	Cytoplasm	transporter
FAM83H	family with sequence similarity 83 member H	1.586	9.45e-05	Cytoplasm	other
NXPH4	neurexophilin 4	1.594	2.26e-18	Extracellular Space	other
DDIT3	DNA damage inducible transcript 3	1.596	1.57e-34	Nucleus	transcription regulator
CHRM4	cholinergic receptor muscarinic 4	1.598	2.84e-06	Plasma Membrane	G-protein coupled receptor
ARHGDIB	Rho GDP dissociation inhibitor beta	1.642	0.00696	Cytoplasm	enzyme
LAPTM5	lysosomal protein transmembrane 5	1.646	0.0334	Plasma Membrane	other
SLC7A11	solute carrier family 7 member 11	1.655	4.01e-25	Plasma Membrane	transporter
USH1G	USH1 protein network component sans	1.659	0.00766	Cytoplasm	other
PROCR	protein C receptor	1.673	0.00113	Plasma Membrane	other
PRRG4	proline rich and Gla domain 4	1.681	0.0033	Plasma Membrane	other
DNAH7	dynein axonemal heavy chain 7	1.686	0.00254	Cytoplasm	other
GOLGA2P5	GOLGA2 pseudogene 5	1.723	2.6e-11	Other	other
CCN4	cellular communication network factor 4	1.725	0.000224	Extracellular Space	other
GFI1	growth factor independent 1 transcriptional repressor	1.738	0.00856	Nucleus	transcription regulator
SPEF1	sperm flagellar 1	1.779	0.00556	Cytoplasm	other
TNFAIP8L3	TNF alpha induced protein 8 like 3	1.792	0.00273	Cytoplasm	transporter
CFAP65	cilia and flagella associated protein 65	1.805	0.00283	Cytoplasm	other
TRIB3	tribbles pseudokinase 3	1.816	2.1e-64	Nucleus	kinase
ASS1	argininosuccinate synthase 1	1.82	0.000186	Cytoplasm	enzyme
EGR1	early growth response 1	1.872	6.93e-43	Nucleus	transcription regulator
STC2	stanniocalcin 2	1.886	2.18e-07	Extracellular Space	other
GRM2	glutamate metabotropic receptor 2	1.907	4.01e-25	Plasma Membrane	G-protein coupled receptor
TTC12	tetratricopeptide repeat domain 12	1.927	1.25e-07	Cytoplasm	other
TIFA	TRAF interacting protein with forkhead associated domain	2.095	0.00303	Cytoplasm	other
DRD2	dopamine receptor D2	2.114	5.21e-49	Plasma Membrane	G-protein coupled receptor
FAM167A	family with sequence similarity 167 member A	2.202	1.09e-13	Cytoplasm	other
CDKN1A	cyclin dependent kinase inhibitor 1A	2.232	3.38e-106	Nucleus	kinase
APOL6	apolipoprotein L6	2.277	7.45e-05	Extracellular Space	transporter
SLC7A3	solute carrier family 7 member 3	2.369	4.47e-10	Plasma Membrane	transporter
NUPR1	nuclear protein 1. transcriptional regulator	2.938	8.62e-19	Nucleus	transcription regulator
SLIT2	slit guidance ligand 2	3.026	0.0356	Extracellular Space	other
INPP5D	inositol polyphosphate-5-phosphatase D	3.288	1.27e-14	Cytoplasm	phosphatase
EGR3	early growth response 3	3.377	3.69e-46	Nucleus	transcription regulator
DSG2	desmoglein 2	3.778	0.0369	Plasma Membrane	other
GDF15	growth differentiation factor 15	3.923	8.59e-20	Extracellular Space	growth factor
INHBE	inhibin subunit beta E	4.617	5.19e-10	Extracellular Space	growth factor
IRS4	insulin receptor substrate 4	6.369	0.049	Plasma Membrane	other
XIST	X inactive specific transcript	7.203	0.00157	Nucleus	other
