# Supplementary material for: Heterogeneity of Response to Iron-Based Metallodrugs in Glioblastoma Is Associated with Differences in Chemical Structures and Driven by FAS Expression Dynamics and Transcriptomic Subtypes
Source: Int J Mol Sci. 2021 Sep 27;22(19):10404. doi: 10.3390/ijms221910404 (PMC8508975; doi:10.3390/ijms221910404)
Supplement: Supplementary file 1 [file ijms-22-10404-s001.zip › Table S3 - top signicantly altered genes in PDCL12.xls]

## Sheet: Sheet0
Symbol	Entrez Gene Name	Expr Log Ratio	Expr p-value	Location	Type(s)
PIF1	PIF1 5'-to-3' DNA helicase	-2.301	1.56e-22	Nucleus	enzyme
TNFAIP8L1	TNF alpha induced protein 8 like 1	-2.052	7.09e-37	Cytoplasm	other
MIR3153	microRNA 3153	-2.017	0.0216	Cytoplasm	microRNA
PLK1	polo like kinase 1	-1.982	7.95e-22	Nucleus	kinase
NOG	noggin	-1.925	3.37e-12	Extracellular Space	growth factor
LOC643201	centrosomal protein 192kDa pseudogene	-1.91	0.00492	Other	other
KIF20A	kinesin family member 20A	-1.906	4.19e-11	Cytoplasm	other
LOC221946	uncharacterized LOC221946	-1.791	0.0456	Other	other
CDC20	cell division cycle 20	-1.734	5e-15	Nucleus	other
CCNB1	cyclin B1	-1.693	1.1e-13	Cytoplasm	kinase
VIPR1	vasoactive intestinal peptide receptor 1	-1.68	0.0111	Plasma Membrane	G-protein coupled receptor
HEYL	hes related family bHLH transcription factor with YRPW motif like	-1.568	0.0289	Nucleus	transcription regulator
GLYCTK-AS1	GLYCTK antisense RNA 1	-1.566	0.00719	Other	other
MIR1915HG	MIR1915 host gene	-1.56	3.52e-05	Other	other
CENPE	centromere protein E	-1.534	4.92e-09	Nucleus	other
SNORA57	small nucleolar RNA. H/ACA box 57	-1.529	0.0271	Other	other
LINC00391	long intergenic non-protein coding RNA 391	-1.504	2.76e-08	Other	other
AURKA	aurora kinase A	-1.484	1.85e-10	Nucleus	kinase
CCNA1	cyclin A1	-1.432	0.000627	Nucleus	other
PRKN	parkin RBR E3 ubiquitin protein ligase	-1.422	0.0131	Cytoplasm	enzyme
NKILA	--	-1.413	9.29e-06	Other	other
HMGCS1	3-hydroxy-3-methylglutaryl-CoA synthase 1	-1.392	8.44e-05	Cytoplasm	enzyme
ASPM	assembly factor for spindle microtubules	-1.379	4.89e-09	Nucleus	other
H2BC21	H2B clustered histone 21	-1.333	0.000217	Nucleus	other
KNSTRN	kinetochore localized astrin (SPAG5) binding protein	-1.31	6.52e-12	Cytoplasm	other
KCNB1	potassium voltage-gated channel subfamily B member 1	-1.306	0.00506	Plasma Membrane	ion channel
CCND1	cyclin D1	-1.298	0.00028	Nucleus	transcription regulator
CAPN12	calpain 12	-1.262	0.00115	Other	peptidase
KIT	KIT proto-oncogene. receptor tyrosine kinase	-1.259	0.00279	Plasma Membrane	transmembrane receptor
JAKMIP2-AS1	JAKMIP2 antisense RNA 1	-1.258	0.00641	Other	other
RFX8	regulatory factor X8	-1.25	6.74e-10	Nucleus	transcription regulator
DHRS3	dehydrogenase/reductase 3	-1.248	6.68e-10	Cytoplasm	enzyme
INSYN2B	inhibitory synaptic factor family member 2B	-1.224	2.13e-06	Other	other
FDFT1	farnesyl-diphosphate farnesyltransferase 1	-1.216	1.19e-09	Cytoplasm	enzyme
CENPA	centromere protein A	-1.215	7.11e-06	Nucleus	other
BUB1	BUB1 mitotic checkpoint serine/threonine kinase	-1.208	1.51e-14	Nucleus	kinase
SOX21	SRY-box transcription factor 21	-1.206	1.79e-11	Nucleus	transcription regulator
G2E3	G2/M-phase specific E3 ubiquitin protein ligase	-1.202	3.47e-05	Cytoplasm	enzyme
PRDM1	PR/SET domain 1	-1.2	2.33e-19	Nucleus	transcription regulator
FAM83D	family with sequence similarity 83 member D	-1.196	5.31e-07	Cytoplasm	other
CCNB2	cyclin B2	-1.183	2.61e-13	Cytoplasm	other
NMU	neuromedin U	-1.182	0.0255	Extracellular Space	other
PLK2	polo like kinase 2	-1.17	3.59e-10	Nucleus	kinase
CDCA8	cell division cycle associated 8	-1.149	1.72e-07	Nucleus	other
DLGAP5	DLG associated protein 5	-1.146	1.55e-07	Nucleus	other
ACTG1	actin gamma 1	-1.141	4.72e-30	Cytoplasm	other
CACNG4	calcium voltage-gated channel auxiliary subunit gamma 4	-1.136	2.39e-08	Plasma Membrane	ion channel
ARL6IP1	ADP ribosylation factor like GTPase 6 interacting protein 1	-1.128	7.95e-22	Cytoplasm	other
SOX21-AS1	SOX21 antisense divergent transcript 1	-1.126	2.9e-08	Other	other
DEPDC1	DEP domain containing 1	-1.117	0.000276	Nucleus	transcription regulator
KPNA2	karyopherin subunit alpha 2	-1.117	6.43e-17	Nucleus	other
LDLR	low density lipoprotein receptor	-1.108	0.000264	Plasma Membrane	transporter
HMGCR	3-hydroxy-3-methylglutaryl-CoA reductase	-1.107	6.48e-05	Cytoplasm	enzyme
CREG2	cellular repressor of E1A stimulated genes 2	-1.101	0.0418	Extracellular Space	enzyme
CCNT2-AS1	CCNT2 antisense RNA 1	-1.098	0.0101	Other	other
TRDMT1	tRNA aspartic acid methyltransferase 1	-1.091	1.76e-15	Nucleus	enzyme
EDN1	endothelin 1	-1.089	0.0372	Extracellular Space	cytokine
HOXB5	homeobox B5	-1.088	1.67e-13	Nucleus	transcription regulator
INSIG1	insulin induced gene 1	-1.087	0.000419	Cytoplasm	other
MGC12916	uncharacterized protein MGC12916	-1.086	0.0373	Other	other
ST6GAL2	ST6 beta-galactoside alpha-2.6-sialyltransferase 2	-1.086	0.0147	Cytoplasm	enzyme
LOC153684	uncharacterized LOC153684	-1.08	2.97e-05	Other	other
TM4SF18	transmembrane 4 L six family member 18	-1.071	0.0151	Other	other
KCND3	potassium voltage-gated channel subfamily D member 3	-1.068	0.0024	Plasma Membrane	ion channel
MSMO1	methylsterol monooxygenase 1	-1.068	0.0121	Cytoplasm	enzyme
SLC39A10	solute carrier family 39 member 10	-1.068	3.85e-15	Extracellular Space	transporter
MIRLET7BHG	MIRLET7B host gene	-1.066	0.00055	Other	other
PSRC1	proline and serine rich coiled-coil 1	-1.064	1.68e-11	Cytoplasm	other
CENPF	centromere protein F	-1.056	6.73e-07	Nucleus	other
PCDHGA6	protocadherin gamma subfamily A. 6	-1.048	0.0208	Extracellular Space	other
CCDC160	coiled-coil domain containing 160	-1.047	0.0325	Other	other
FOXF2	forkhead box F2	-1.047	3.18e-05	Nucleus	transcription regulator
H2AC6	H2A clustered histone 6	-1.034	0.0107	Nucleus	other
ZNF575	zinc finger protein 575	-1.033	0.0386	Nucleus	transcription regulator
PMEPA1	prostate transmembrane protein. androgen induced 1	-1.031	1.38e-06	Plasma Membrane	other
LOC100129034	uncharacterized LOC100129034	-1.025	0.000267	Other	other
ARHGAP11A	Rho GTPase activating protein 11A	-1.02	4.26e-11	Cytoplasm	other
GPSM2	G protein signaling modulator 2	-1.019	0.00289	Nucleus	other
SNAI3-AS1	SNAI3 antisense RNA 1	-1.015	0.000457	Other	other
PMP22	peripheral myelin protein 22	-1.005	0.00171	Plasma Membrane	other
IGF1	insulin like growth factor 1	-1	5.26e-09	Extracellular Space	growth factor
MAML3	mastermind like transcriptional coactivator 3	-1	0.0482	Nucleus	transcription regulator
PPP1R13B	protein phosphatase 1 regulatory subunit 13B	1.004	6.67e-07	Cytoplasm	phosphatase
KIF24	kinesin family member 24	1.005	1.34e-11	Cytoplasm	other
MAP1LC3B2	microtubule associated protein 1 light chain 3 beta 2	1.005	0.00585	Other	other
ZNF57	zinc finger protein 57	1.005	0.000277	Other	other
KDM6B	lysine demethylase 6B	1.006	9.32e-18	Extracellular Space	enzyme
SNAP25	synaptosome associated protein 25	1.006	5.51e-07	Plasma Membrane	transporter
ZNF136	zinc finger protein 136	1.006	7.79e-10	Nucleus	transcription regulator
GPR3	G protein-coupled receptor 3	1.007	0.00657	Plasma Membrane	G-protein coupled receptor
ITPRIP	inositol 1.4.5-trisphosphate receptor interacting protein	1.008	8.72e-05	Extracellular Space	other
FLCN	folliculin	1.01	1.14e-14	Cytoplasm	other
CENPU	centromere protein U	1.011	3.24e-12	Nucleus	other
SHANK3	SH3 and multiple ankyrin repeat domains 3	1.011	0.00594	Plasma Membrane	other
ORC1	origin recognition complex subunit 1	1.012	2.58e-12	Nucleus	other
TEX14	testis expressed 14. intercellular bridge forming factor	1.013	0.0206	Plasma Membrane	kinase
PLEKHH2	pleckstrin homology. MyTH4 and FERM domain containing H2	1.016	3.14e-08	Cytoplasm	other
LRRN4CL	LRRN4 C-terminal like	1.018	0.00657	Other	other
TTN	titin	1.022	0.0128	Cytoplasm	kinase
CDKN2AIP	CDKN2A interacting protein	1.023	8.91e-12	Nucleus	transcription regulator
ZNF425	zinc finger protein 425	1.023	0.00653	Nucleus	other
AVPI1	arginine vasopressin induced 1	1.026	4.32e-05	Other	other
RELT	RELT TNF receptor	1.027	1.32e-11	Plasma Membrane	transmembrane receptor
SLC12A7	solute carrier family 12 member 7	1.033	0.028	Plasma Membrane	transporter
ZNF547	zinc finger protein 547	1.033	0.00016	Nucleus	transcription regulator
HERC5	HECT and RLD domain containing E3 ubiquitin protein ligase 5	1.034	8.54e-05	Cytoplasm	enzyme
CCT6P1	chaperonin containing TCP1 subunit 6 pseudogene 1	1.035	5.46e-08	Other	other
XDH	xanthine dehydrogenase	1.036	0.0188	Cytoplasm	enzyme
ERN1	endoplasmic reticulum to nucleus signaling 1	1.041	0.00336	Cytoplasm	kinase
GRAMD2A	GRAM domain containing 2A	1.041	0.0378	Other	other
FAM241A	family with sequence similarity 241 member A	1.044	4.15e-07	Cytoplasm	other
MOCOS	molybdenum cofactor sulfurase	1.045	0.0333	Cytoplasm	enzyme
AHI1	Abelson helper integration site 1	1.046	2.34e-10	Cytoplasm	other
FAM149A	family with sequence similarity 149 member A	1.047	0.00155	Other	other
FNIP1	folliculin interacting protein 1	1.054	3.53e-22	Cytoplasm	other
RAET1G	retinoic acid early transcript 1G	1.054	0.00531	Plasma Membrane	other
ESCO2	establishment of sister chromatid cohesion N-acetyltransferase 2	1.056	2.87e-05	Nucleus	enzyme
MERTK	MER proto-oncogene. tyrosine kinase	1.056	0.00461	Plasma Membrane	kinase
SLC1A4	solute carrier family 1 member 4	1.058	0.0085	Plasma Membrane	transporter
LONRF3	LON peptidase N-terminal domain and ring finger 3	1.06	8.83e-16	Other	other
ICA1L	islet cell autoantigen 1 like	1.061	2.46e-06	Cytoplasm	other
PKMYT1	protein kinase. membrane associated tyrosine/threonine 1	1.063	8.91e-12	Cytoplasm	kinase
IQCN	IQ motif containing N	1.067	0.0418	Cytoplasm	other
LURAP1L	leucine rich adaptor protein 1 like	1.069	0.00666	Other	other
KCNG3	potassium voltage-gated channel modifier subfamily G member 3	1.072	0.00956	Cytoplasm	ion channel
ATAD2	ATPase family AAA domain containing 2	1.074	3.11e-09	Nucleus	enzyme
CCDC174	coiled-coil domain containing 174	1.074	1.61e-12	Nucleus	other
CENPM	centromere protein M	1.074	2.47e-13	Cytoplasm	other
ZNF773	zinc finger protein 773	1.076	1.85e-12	Other	other
AMIGO3	adhesion molecule with Ig like domain 3	1.077	7.31e-15	Other	other
LOC389765	kinesin family member 27 pseudogene	1.077	9.82e-07	Other	other
HAS3	hyaluronan synthase 3	1.078	0.0253	Plasma Membrane	enzyme
LAMC2	laminin subunit gamma 2	1.081	0.0358	Extracellular Space	other
FAM167B	family with sequence similarity 167 member B	1.082	0.0156	Other	other
RORA	RAR related orphan receptor A	1.082	1.58e-06	Nucleus	ligand-dependent nuclear receptor
FAM53C	family with sequence similarity 53 member C	1.084	2.81e-11	Other	other
FGFR3	fibroblast growth factor receptor 3	1.086	3.4e-05	Plasma Membrane	kinase
HERPUD1	homocysteine inducible ER protein with ubiquitin like domain 1	1.094	0.0303	Cytoplasm	other
ADAMTS4	ADAM metallopeptidase with thrombospondin type 1 motif 4	1.105	0.0264	Extracellular Space	peptidase
EMC3-AS1	EMC3 antisense RNA 1	1.111	8.5e-06	Other	other
ZNF833P	zinc finger protein 833. pseudogene	1.111	0.0163	Other	other
C1QTNF2	C1q and TNF related 2	1.113	3.01e-06	Extracellular Space	other
ZNF724	zinc finger protein 724	1.113	8.63e-05	Other	other
FAM86B3P	family with sequence similarity 86. member A pseudogene	1.117	0.00449	Other	other
ZGRF1	zinc finger GRF-type containing 1	1.12	2.36e-14	Other	other
ZNF85	zinc finger protein 85	1.121	0.00174	Nucleus	transcription regulator
PIDD1	p53-induced death domain protein 1	1.123	3.59e-12	Cytoplasm	peptidase
TK1	thymidine kinase 1	1.123	5.25e-21	Cytoplasm	kinase
CCNE2	cyclin E2	1.124	2.55e-09	Nucleus	other
NRIP3	nuclear receptor interacting protein 3	1.125	9.75e-06	Other	other
TSPYL2	TSPY like 2	1.125	3.7e-12	Nucleus	other
LOC101928841	collagen alpha-1(II) chain-like	1.127	0.000639	Other	other
SMG1P7	--	1.129	6.85e-07	Other	other
CHGB	chromogranin B	1.131	1.99e-06	Extracellular Space	other
GAREM2	GRB2 associated regulator of MAPK1 subtype 2	1.134	0.0335	Cytoplasm	other
RHBDL3	rhomboid like 3	1.138	1.43e-08	Plasma Membrane	peptidase
TXNL4B	thioredoxin like 4B	1.14	2.08e-17	Nucleus	enzyme
E2F1	E2F transcription factor 1	1.141	1.19e-10	Nucleus	transcription regulator
AEN	apoptosis enhancing nuclease	1.142	3.99e-15	Nucleus	enzyme
SLC4A10	solute carrier family 4 member 10	1.145	0.0202	Plasma Membrane	transporter
ZNF697	zinc finger protein 697	1.145	1.77e-33	Other	other
ESYT3	extended synaptotagmin 3	1.146	0.0163	Plasma Membrane	other
HTR7	5-hydroxytryptamine receptor 7	1.154	0.0181	Plasma Membrane	G-protein coupled receptor
EXO1	exonuclease 1	1.155	7.21e-11	Nucleus	enzyme
SMPDL3B	sphingomyelin phosphodiesterase acid like 3B	1.155	0.0148	Extracellular Space	enzyme
AKNA	AT-hook transcription factor	1.156	0.00104	Nucleus	transcription regulator
RRM2	ribonucleotide reductase regulatory subunit M2	1.161	5.26e-14	Nucleus	enzyme
LARP6	La ribonucleoprotein 6. translational regulator	1.165	3.09e-09	Cytoplasm	other
LY96	lymphocyte antigen 96	1.165	4.99e-05	Plasma Membrane	transmembrane receptor
NR4A1	nuclear receptor subfamily 4 group A member 1	1.169	0.00175	Nucleus	ligand-dependent nuclear receptor
TXNIP	thioredoxin interacting protein	1.17	0.0183	Cytoplasm	other
GALNT12	polypeptide N-acetylgalactosaminyltransferase 12	1.176	2.88e-07	Cytoplasm	enzyme
PCK2	phosphoenolpyruvate carboxykinase 2. mitochondrial	1.18	0.0348	Cytoplasm	kinase
MYB	MYB proto-oncogene. transcription factor	1.181	2.48e-07	Nucleus	transcription regulator
RASL11A	RAS like family 11 member A	1.182	5.2e-08	Nucleus	other
NFKBIB	NFKB inhibitor beta	1.184	5.61e-22	Nucleus	transcription regulator
FAM86FP	family with sequence similarity 86. member A pseudogene	1.186	6.79e-05	Other	other
POU5F1	POU class 5 homeobox 1	1.19	0.0282	Nucleus	transcription regulator
FICD	FIC domain protein adenylyltransferase	1.195	3.55e-07	Nucleus	enzyme
IL6R	interleukin 6 receptor	1.197	0.0161	Plasma Membrane	transmembrane receptor
DLX2	distal-less homeobox 2	1.201	2.79e-05	Nucleus	transcription regulator
GCH1	GTP cyclohydrolase 1	1.203	0.0014	Cytoplasm	enzyme
MAP7	microtubule associated protein 7	1.204	5.88e-05	Cytoplasm	other
CEBPG	CCAAT enhancer binding protein gamma	1.207	3.6e-07	Nucleus	transcription regulator
ARFGEF3	ARFGEF family member 3	1.214	0.000891	Other	other
ASF1B	anti-silencing function 1B histone chaperone	1.22	6.18e-11	Nucleus	other
SLC3A2	solute carrier family 3 member 2	1.222	0.00151	Plasma Membrane	transporter
ZNF684	zinc finger protein 684	1.224	9.66e-07	Nucleus	transcription regulator
FAM111B	FAM111 trypsin like peptidase B	1.232	1.08e-09	Other	other
ZNF486	zinc finger protein 486	1.234	0.00644	Nucleus	other
GPR137C	G protein-coupled receptor 137C	1.236	1.55e-06	Cytoplasm	other
NFKB2	nuclear factor kappa B subunit 2	1.236	1.96e-19	Nucleus	transcription regulator
ANGPTL4	angiopoietin like 4	1.237	9.2e-13	Extracellular Space	other
OVGP1	oviductal glycoprotein 1	1.24	0.000498	Extracellular Space	enzyme
EREG	epiregulin	1.241	0.0136	Extracellular Space	growth factor
PCSK1	proprotein convertase subtilisin/kexin type 1	1.241	1.1e-21	Cytoplasm	peptidase
CASP10	caspase 10	1.244	0.00248	Cytoplasm	peptidase
CDT1	chromatin licensing and DNA replication factor 1	1.244	1.9e-14	Nucleus	other
DDX11-AS1	DDX11 antisense RNA 1	1.244	1.26e-06	Other	other
ZNF367	zinc finger protein 367	1.245	2.56e-16	Nucleus	transcription regulator
LAMB2P1	laminin subunit beta 2 pseudogene 1	1.246	0.0169	Other	other
SLFN5	schlafen family member 5	1.246	4.97e-29	Nucleus	enzyme
GNG4	G protein subunit gamma 4	1.25	1.55e-06	Plasma Membrane	enzyme
SLC37A2	solute carrier family 37 member 2	1.25	0.0167	Cytoplasm	transporter
LIPH	lipase H	1.251	0.0174	Extracellular Space	enzyme
AOC2	amine oxidase copper containing 2	1.252	0.000265	Plasma Membrane	enzyme
ZNF829	zinc finger protein 829	1.256	2.39e-14	Other	other
HAP1	huntingtin associated protein 1	1.258	6.28e-05	Cytoplasm	other
CDC25A	cell division cycle 25A	1.259	4.77e-11	Nucleus	phosphatase
IRF7	interferon regulatory factor 7	1.267	1.39e-11	Nucleus	transcription regulator
GADD45A	growth arrest and DNA damage inducible alpha	1.278	6.87e-21	Nucleus	other
ZNF90	zinc finger protein 90	1.281	1.07e-05	Nucleus	transcription regulator
TIFA	TRAF interacting protein with forkhead associated domain	1.282	3.37e-07	Cytoplasm	other
EGR3	early growth response 3	1.286	0.00148	Nucleus	transcription regulator
SLPI	secretory leukocyte peptidase inhibitor	1.29	0.0159	Cytoplasm	other
BBC3	BCL2 binding component 3	1.292	0.00834	Cytoplasm	other
FAM184A	family with sequence similarity 184 member A	1.298	1.84e-13	Extracellular Space	other
MYBL2	MYB proto-oncogene like 2	1.3	8.67e-19	Nucleus	transcription regulator
FAM222A	family with sequence similarity 222 member A	1.301	3.21e-05	Other	other
SLC30A3	solute carrier family 30 member 3	1.302	0.0115	Plasma Membrane	transporter
EMILIN3	elastin microfibril interfacer 3	1.311	0.0403	Extracellular Space	other
NPNT	nephronectin	1.318	0.00192	Plasma Membrane	other
TENT5C	terminal nucleotidyltransferase 5C	1.335	5.93e-06	Extracellular Space	enzyme
PSMC3IP	PSMC3 interacting protein	1.336	5.82e-11	Nucleus	transcription regulator
LINC00634	long intergenic non-protein coding RNA 634	1.343	0.0206	Other	other
STRIP2	striatin interacting protein 2	1.344	1.89e-09	Cytoplasm	other
SLFNL1	schlafen like 1	1.348	0.0358	Other	other
FUT9	fucosyltransferase 9	1.352	0.000136	Cytoplasm	enzyme
BSN	bassoon presynaptic cytomatrix protein	1.361	1.12e-05	Plasma Membrane	other
ERFE	erythroferrone	1.369	2.69e-08	Extracellular Space	other
RAB39A	RAB39A. member RAS oncogene family	1.375	5.72e-09	Cytoplasm	enzyme
NFIL3	nuclear factor. interleukin 3 regulated	1.38	3.66e-28	Nucleus	transcription regulator
MXD1	MAX dimerization protein 1	1.384	1.41e-12	Nucleus	transcription regulator
DNAJB9	DnaJ heat shock protein family (Hsp40) member B9	1.396	0.00127	Nucleus	other
ZBTB21	zinc finger and BTB domain containing 21	1.408	1.24e-24	Nucleus	transcription regulator
DUSP1	dual specificity phosphatase 1	1.414	1.29e-20	Nucleus	phosphatase
SLC16A6	solute carrier family 16 member 6	1.424	0.0384	Plasma Membrane	transporter
KCNT2	potassium sodium-activated channel subfamily T member 2	1.425	5.1e-10	Plasma Membrane	ion channel
CISH	cytokine inducible SH2 containing protein	1.428	0.0125	Cytoplasm	other
PHYHIPL	phytanoyl-CoA 2-hydroxylase interacting protein like	1.43	0.0035	Cytoplasm	other
CCDC173	coiled-coil domain containing 173	1.443	4.45e-06	Other	other
RSPO3	R-spondin 3	1.457	0.0357	Extracellular Space	kinase
FAM83G	family with sequence similarity 83 member G	1.459	1.3e-14	Other	other
F10	coagulation factor X	1.476	0.0281	Extracellular Space	peptidase
NR4A3	nuclear receptor subfamily 4 group A member 3	1.483	1.35e-05	Nucleus	ligand-dependent nuclear receptor
MAFB	MAF bZIP transcription factor B	1.485	0.00606	Nucleus	transcription regulator
PTX3	pentraxin 3	1.486	6.98e-12	Extracellular Space	other
HES4	hes family bHLH transcription factor 4	1.494	4.38e-14	Nucleus	transcription regulator
CDC6	cell division cycle 6	1.496	4.6e-21	Nucleus	other
UAP1L1	UDP-N-acetylglucosamine pyrophosphorylase 1 like 1	1.5	3.13e-13	Other	other
PTPRN	protein tyrosine phosphatase receptor type N	1.504	0.00282	Plasma Membrane	phosphatase
BRIP1	BRCA1 interacting protein C-terminal helicase 1	1.505	1.45e-14	Nucleus	enzyme
RAET1K	retinoic acid early transcript 1K pseudogene	1.513	0.018	Other	other
TMEM79	transmembrane protein 79	1.522	5.21e-20	Cytoplasm	other
RAB39B	RAB39B. member RAS oncogene family	1.531	1.92e-05	Plasma Membrane	enzyme
HLA-DPB1	major histocompatibility complex. class II. DP beta 1	1.533	0.0459	Plasma Membrane	transmembrane receptor
TNXB	tenascin XB	1.548	0.00148	Extracellular Space	other
GPNMB	glycoprotein nmb	1.561	2.09e-05	Plasma Membrane	enzyme
LVRN	laeverin	1.563	0.00206	Other	peptidase
SLC43A1	solute carrier family 43 member 1	1.568	0.0266	Plasma Membrane	transporter
VGF	VGF nerve growth factor inducible	1.586	3.88e-08	Extracellular Space	growth factor
E2F7	E2F transcription factor 7	1.588	4.11e-13	Nucleus	transcription regulator
CTH	cystathionine gamma-lyase	1.611	4.89e-06	Cytoplasm	enzyme
STXBP2	syntaxin binding protein 2	1.613	0.00157	Plasma Membrane	transporter
GAL	galanin and GMAP prepropeptide	1.623	1.55e-14	Extracellular Space	other
NUPR1	nuclear protein 1. transcriptional regulator	1.634	0.00129	Nucleus	transcription regulator
NPTX1	neuronal pentraxin 1	1.645	0.000134	Extracellular Space	other
DUSP2	dual specificity phosphatase 2	1.658	0.0017	Nucleus	phosphatase
RAET1L	retinoic acid early transcript 1L	1.667	0.00916	Plasma Membrane	other
CLDN1	claudin 1	1.668	0.0198	Plasma Membrane	other
BICDL1	BICD family like cargo adaptor 1	1.693	0.00467	Cytoplasm	other
FOSB	FosB proto-oncogene. AP-1 transcription factor subunit	1.706	1.68e-07	Nucleus	transcription regulator
STX3	syntaxin 3	1.71	1.02e-24	Plasma Membrane	transporter
TMEM217	transmembrane protein 217	1.718	3.87e-13	Nucleus	other
IL1A	interleukin 1 alpha	1.727	5.35e-05	Extracellular Space	cytokine
DUSP8	dual specificity phosphatase 8	1.732	3.1e-36	Nucleus	phosphatase
E2F8	E2F transcription factor 8	1.738	1.02e-12	Nucleus	transcription regulator
MAFA	MAF bZIP transcription factor A	1.743	5.44e-05	Nucleus	transcription regulator
mir-616	microRNA 616	1.761	0.0134	Cytoplasm	microRNA
NR1D1	nuclear receptor subfamily 1 group D member 1	1.769	1.02e-24	Nucleus	ligand-dependent nuclear receptor
SH3GL2	SH3 domain containing GRB2 like 2. endophilin A1	1.773	0.0223	Plasma Membrane	enzyme
AOC3	amine oxidase copper containing 3	1.777	3.2e-05	Plasma Membrane	enzyme
DTL	denticleless E3 ubiquitin protein ligase homolog	1.783	1.39e-19	Nucleus	other
CELF6	CUGBP Elav-like family member 6	1.792	0.0306	Cytoplasm	other
N4BP2L1	NEDD4 binding protein 2 like 1	1.823	4.85e-15	Other	other
C11orf96	chromosome 11 open reading frame 96	1.827	0.000184	Other	other
TCEAL7	transcription elongation factor A like 7	1.843	3.23e-09	Nucleus	transcription regulator
ADM2	adrenomedullin 2	1.85	0.0045	Extracellular Space	other
KCNK6	potassium two pore domain channel subfamily K member 6	1.855	0.0105	Plasma Membrane	ion channel
SLC5A10	solute carrier family 5 member 10	1.856	2.62e-06	Cytoplasm	transporter
SLC13A5	solute carrier family 13 member 5	1.876	0.0321	Plasma Membrane	transporter
ELOVL7	ELOVL fatty acid elongase 7	1.877	0.000895	Cytoplasm	enzyme
FBLL1	fibrillarin like 1	1.877	0.0256	Nucleus	other
GPRC5A	G protein-coupled receptor class C group 5 member A	1.878	1.7e-14	Plasma Membrane	G-protein coupled receptor
ABCB1	ATP binding cassette subfamily B member 1	1.881	0.00289	Plasma Membrane	transporter
NRROS	negative regulator of reactive oxygen species	1.889	0.00613	Cytoplasm	other
E2F2	E2F transcription factor 2	1.899	2.78e-15	Nucleus	transcription regulator
HID1	HID1 domain containing	1.907	0.0123	Plasma Membrane	other
KLF4	Kruppel like factor 4	1.91	1.1e-08	Nucleus	transcription regulator
PPP1R15A	protein phosphatase 1 regulatory subunit 15A	1.913	3.95e-27	Cytoplasm	other
TNFAIP3	TNF alpha induced protein 3	1.913	1.41e-11	Nucleus	enzyme
SESN2	sestrin 2	1.915	2.81e-15	Cytoplasm	enzyme
ULBP1	UL16 binding protein 1	1.921	0.000245	Plasma Membrane	transmembrane receptor
TINCR	TINCR ubiquitin domain containing	1.955	2.74e-05	Other	other
ATF3	activating transcription factor 3	1.977	4.52e-09	Nucleus	transcription regulator
PPP4R4	protein phosphatase 4 regulatory subunit 4	1.993	1.75e-07	Cytoplasm	other
STMN4	stathmin 4	1.999	0.00863	Cytoplasm	other
NGF	nerve growth factor	2.018	0.00817	Extracellular Space	growth factor
TP73	tumor protein p73	2.067	4.9e-16	Nucleus	transcription regulator
IL11	interleukin 11	2.071	4.95e-10	Extracellular Space	cytokine
RELB	RELB proto-oncogene. NF-kB subunit	2.071	8.22e-34	Nucleus	transcription regulator
IL32	interleukin 32	2.072	6.87e-10	Extracellular Space	cytokine
BEST1	bestrophin 1	2.078	6.29e-06	Plasma Membrane	ion channel
ARHGAP9	Rho GTPase activating protein 9	2.082	0.0472	Cytoplasm	other
LAMP3	lysosomal associated membrane protein 3	2.099	5.47e-09	Plasma Membrane	other
RND1	Rho family GTPase 1	2.107	5.19e-20	Cytoplasm	enzyme
CDKN1A	cyclin dependent kinase inhibitor 1A	2.12	1.45e-14	Nucleus	kinase
TRIB3	tribbles pseudokinase 3	2.146	2.97e-14	Nucleus	kinase
KRTAP5-AS1	KRTAP5-1/KRTAP5-2 antisense RNA 1	2.226	0.00145	Other	other
BEX5	brain expressed X-linked 5	2.235	0.0435	Cytoplasm	other
FAM167A	family with sequence similarity 167 member A	2.239	0.000392	Cytoplasm	other
DDIT3	DNA damage inducible transcript 3	2.324	2.13e-43	Nucleus	transcription regulator
INHBA	inhibin subunit beta A	2.458	1.09e-05	Extracellular Space	growth factor
ARC	activity regulated cytoskeleton associated protein	2.497	1.06e-09	Cytoplasm	other
LINC01198	long intergenic non-protein coding RNA 1198	2.501	0.00606	Other	other
KCNC1	potassium voltage-gated channel subfamily C member 1	2.509	0.00053	Plasma Membrane	ion channel
GRM2	glutamate metabotropic receptor 2	2.61	6.07e-07	Plasma Membrane	G-protein coupled receptor
CHRM4	cholinergic receptor muscarinic 4	2.748	6.9e-07	Plasma Membrane	G-protein coupled receptor
CEBPA	CCAAT enhancer binding protein alpha	2.793	7.88e-07	Nucleus	transcription regulator
KLHDC7B	kelch domain containing 7B	2.824	0.0164	Other	other
AP3B2	adaptor related protein complex 3 subunit beta 2	2.836	1.42e-11	Cytoplasm	other
DISP3	dispatched RND transporter family member 3	2.914	3.97e-05	Cytoplasm	other
BEX2	brain expressed X-linked 2	3.016	9.03e-14	Nucleus	other
RPLP0P2	ribosomal protein lateral stalk subunit P0 pseudogene 2	3.018	5.71e-08	Other	other
GDF15	growth differentiation factor 15	3.072	5.21e-08	Extracellular Space	growth factor
PLA2G4C	phospholipase A2 group IVC	3.208	4e-29	Plasma Membrane	enzyme
HRK	harakiri. BCL2 interacting protein	3.962	1.88e-05	Cytoplasm	other
TNFRSF9	TNF receptor superfamily member 9	4.286	6.28e-24	Plasma Membrane	transmembrane receptor
